# Supplementary material for: Impact of Chemotherapy on Implant-Based Breast Reconstruction in Breast Cancer Patients: A Nationwide, Retrospective, Cohort Study
Source: Cancers (Basel). 2025 Jun 19;17(12):2053. doi: 10.3390/cancers17122053 (PMC12190455; doi:10.3390/cancers17122053)
Supplement: Supplementary file 1 [file cancers-17-02053-s001.zip]

Archive with 1 entries (1 files):
- cancers-3661444-supplementary.pdf
